# Supplementary material for: Two Novel Cloud-Masking Algorithms Tested in a Tropical Forest Setting Using High-Resolution NICFI-Planet Basemaps
Source: Sensors (Basel). 2025 Dec 12;25(24):7559. doi: 10.3390/s25247559 (PMC12737095; doi:10.3390/s25247559)
Supplement: Supplementary file 1 [file sensors-25-07559-s001.zip]

Archive with 1 entries (1 files):
- sensors-3938069-supplementary.pdf
